# Supplementary material for: Smaller Cigarette Pack as a Commitment to Smoke Less? Insights from Behavioral Economics
Source: PLoS One. 2015 Sep 10;10(9):e0137520. doi: 10.1371/journal.pone.0137520 (PMC4565702; doi:10.1371/journal.pone.0137520)
Supplement: S1 Dataset — (XLS) [file pone.0137520.s001.xls]

## Sheet: Sheet1
id	purchasefreq	pack10_cheap	pack10_carry	pack10_limit	pack10_other	pack30_stock	pack30_adapted	pack30_other	pack20_used	pack20_ideal	pack20_other	gender	ftnd	married	white	high_educ	future_yes	price	agec1	agec2	agec3	incomec1	incomec2	incomec3	would_quit	pack_size	cigday_cat1	cigday_cat2	cigday_cat3	cigday_cat4	cigday_cat5	self_cont_new	high_sc_new	price_percig	wtp_percent	wta_percent
2	1	0	0	1	0							1	1	0	1	1	0	5.99	1	0	0	0	1	0	0	10	0	0	1	0	0	3	1	0.2995	0.1
3	1								0	1	0	0	1	1	0	1	0	4.99	1	0	0	0	0	1	1	20	0	0	0	1	0	5	1	0.2495		0.2
4	3	0	0	1	0							1	0	0	1	0	0	6	1	0	0	1	0	0	1	10	1	0	0	0	0	6	1	0.3	0.3
5	2								1	0	0	0	1	1	1	0	0	5.75	0	1	0	0	1	0	1	20	0	0	0	0	1	-2	0	0.2875		0.2
6	3					1	0	0				1	0	0	0	1	1	8	1	0	0	0	0	1	0	30	0	1	0	0	0	-1	0	0.4
7	3								1	0	0	1	0	0	1	0	0	6.25	1	0	0	0	1	0	0	20	1	0	0	0	0	1	0	0.3125		0.333333
8	3					1	0	0				0	1	0	1	0	0	5.3	0	1	0	0	0	1	1	30	0	0	0	1	0	0	0	0.265
9	3	1	0	1	0							1	1	0	1	0	1	10	1	0	0	0	0	1	0	10	1	0	0	0	0	1	0	0.5	0
10	3	1	1	1	0							1	0	0	1	0	0	9.85	1	0	0	1	0	0	1	10	0	1	0	0	0	4	1	0.4925	0
11	3								1	0	0	0	0	1	1	0	0	9.5	0	1	0	1	0	0	0	20	0	1	0	0	0	4	1	0.475		0.1
13	1	1	1	1	0							1	0	0	1	0	0	9.67	1	0	0	0	0	1	1	10	0	1	0	0	0	1	0	0.4835	1
15	3	1	0	0	0							0	1	0	0	1	0	5	1	0	0	1	0	0	0	10	1	0	0	0	0	-1	0	0.25	0.1
16	3	0	1	0	0							1	0	0	1	0	1	7	1	0	0	1	0	0	0	10	1	0	0	0	0	3	1	0.35	0.1
17	2								1	0	0	0	1	1	1	0	0	6.72	0	1	0	0	1	0	1	20	0	0	1	0	0	0	0	0.336		0.1
19	3	0	1	1	0							1	0	1	0	1	0	6.05	1	0	0	0	0	1	1	10	1	0	0	0	0	3	1	0.3025	0.2
20	2								1	0	0	1	0	1	0	1	1	4.49	1	0	0	0	1	0	0	20	0	1	0	0	0	4	1	0.2245		0.05
21	3					1	0	0				1	1	1	1	0	0	3.99	0	0	1	1	0	0	1	30	0	0	0	0	1	-1	0	0.1995
23	2								1	0	0	1	0	0	1	1	0	5	0	1	0	1	0	0	0	20	0	0	1	0	0	-1	0	0.25		0.05
24	2								1	1	0	0	1	1	1	0	1	5.5	0	0	1	0	0	1	0	20	0	0	0	0	1	-2	0	0.275		0.333333
25	2					1	0	0				0	1	0	1	1	0	5.61	1	0	0	1	0	0	1	30	0	0	0	0	1	1	0	0.2805
26	3					1	0	0				0	1	1	1	0	1	6.8	0	1	0	0	1	0	1	30	0	0	0	0	1	-3	0	0.34
27	3	0	0	1	0							1	1	0	1	1	0	6.5	0	1	0	0	0	1	1	10	0	0	1	0	0	0	0	0.325	0.6
28	3								1	1	0	1	1	0	1	0	1	6.25	1	0	0	0	1	0	1	20	1	0	0	0	0	-2	0	0.3125		0.2
30	3	1	0	1	0							0	1	0	1	0	0	4	1	0	0	1	0	0	1	10	1	0	0	0	0	6	1	0.2	0
31	2					0	1	0				1	0	1	1	1	1	6.69	1	0	0	0	0	1	0	30	0	0	0	1	0	5	1	0.3345
32	1	0	0	1	0							1	0	1	1	0	0	5.25	1	0	0	0	0	1	1	10	0	0	1	0	0	0	0	0.2625	0.1
33	2	0	1	0	0							0	0	1	1	0	1	5.99	1	0	0	0	0	1	0	10	0	0	0	1	0	2	1	0.2995	0.2
35	2					1	0	0				1	1	1	1	1	1	2.99	1	0	0	0	1	0	0	30	0	0	0	1	0	4	1	0.1495
36	2								1	0	0	0	1	0	1	0	0	4.25	0	1	0	0	1	0	1	20	0	0	1	0	0	1	0	0.2125		0.333333
38	2	1	0	1	0							0	0	0	1	1	0	8.5	1	0	0	0	1	0	0	10	0	0	0	1	0	3	1	0.425	0
39	1								1	0	0	0	1	0	1	0	0	5.5	1	0	0	0	0	1	1	20	0	0	0	0	1	5	1	0.275		0.333333
42	3	1	1	1	0							0	0	0	0	0	1	8	1	0	0	0	0	1	0	10	1	0	0	0	0	1	0	0.4	0.3
44	2								1	1	0	0	0	0	1	0	0	9.13	1	0	0	1	0	0	1	20	0	0	1	0	0	4	1	0.4565		0.05
45	2					1	0	0				0	1	1	0	0	1	4.85	0	1	0	0	1	0	1	30	0	0	0	1	0	-3	0	0.2425
46	3	0	1	0	0							0	0	1	1	0	0	5.29	1	0	0	0	1	0	1	10	1	0	0	0	0	1	0	0.2645	0.2
50	3								1	0	0	0	0	0	1	0	0	8	1	0	0	0	1	0	1	20	1	0	0	0	0	3	1	0.4		0.1
51	2					1	0	0				1	1	1	1	1	0	6	1	0	0	0	1	0	1	30	0	0	1	0	0	-1	0	0.3
52	3								1	0	0	1	1	1	1	0	1	5.2	0	1	0	0	1	0	1	20	0	0	0	0	1	-3	0	0.26		0.05
54	3								1	0	0	0	1	0	1	0	1	8	0	0	1	1	0	0	0	20	1	0	0	0	0	0	0	0.4		0.1
58	1					1	0	0				1	1	1	1	1	1	20	1	0	0	0	1	0	0	30	0	0	0	0	1	2	1	1
59	3	0	0	1	0							1	1	1	0	1	0	6.5	1	0	0	0	1	0	1	10	0	1	0	0	0	7	1	0.325	0.1
60	2					1	0	0				1	1	1	0	1	0	7.5	1	0	0	0	0	1	1	30	0	0	1	0	0	-1	0	0.375
62	2	1	0	1	0							0	0	1	1	0	0	8.5	1	0	0	1	0	0	1	10	0	0	1	0	0	-4	0	0.425	0.1
63	3					1	0	0				1	1	0	1	1	0	6	1	0	0	0	1	0	1	30	0	0	1	0	0	0	0	0.3
64	3	0	0	1	0							1	0	1	1	1	0	3.5	1	0	0	0	0	1	1	10	1	0	0	0	0	-1	0	0.175	1
66	2								0	1	0	0	1	0	1	0	1	5.99	1	0	0	0	1	0	1	20	0	0	0	0	1	-5	0	0.2995		0.1
68	3	0	0	1	0							0	1	0	0	1	0	4.3	1	0	0	0	0	1	0	10	1	0	0	0	0	4	1	0.215	1
69	3					1	0	0				0	1	0	1	1	0	8.99	1	0	0	0	1	0	0	30	0	1	0	0	0	0	0	0.4495
70	3	0	0	1	0							0	0	0	1	1	0	3.79	0	1	0	1	0	0	1	10	0	1	0	0	0	-2	0	0.1895	0.8
71	2								0	0	1	1	1	0	0	0	0	11.5	0	0	1	1	0	0	1	20	0	0	0	0	1	4	1	0.575		0.25
72	3								1	0	0	0	1	0	1	1	1	5.75	0	1	0	1	0	0	1	20	1	0	0	0	0	4	1	0.2875		0.2
73	3								0	1	0	0	0	1	1	1	1	10	1	0	0	0	0	1	0	20	0	0	1	0	0	0	0	0.5
74	3	0	0	0	1							0	1	0	1	1	0	4	0	1	0	1	0	0	0	10	0	0	0	0	1	0	0	0.2	0.2
76	2								1	1	1	0	1	1	1	0	0	7	1	0	0	0	1	0	0	20	0	0	0	0	1	2	1	0.35		0.15
77	2					1	0	0				1	1	1	1	0	0	7.1	0	1	0	1	0	0	1	30	0	0	1	0	0	2	1	0.355
78	1					0	1	0				0	0	0	0	1	0	11	1	0	0	0	1	0	0	30	0	0	0	1	0	4	1	0.55
79	3	1	0	1	0							1	0	0	1	0	0	5.5	0	1	0	1	0	0	1	10	1	0	0	0	0	3	1	0.275	0.4
80	3								1	0	0	0	0	0	0	1	1	0	1	0	0	1	0	0	0	20	1	0	0	0	0	-1	0	0
81	2								1	0	0	0	1	1	1	1	0	8.5	0	1	0	0	0	1	1	20	0	0	0	0	1	2	1	0.425		0.05
82	3	0	0	1	0							0	0	0	0	0	1	20	1	0	0	1	0	0	0	10	0	1	0	0	0	0	0	1	0.2
83	1					1	0	0				0	1	0	1	0	0	4.25	1	0	0	0	0	1	1	30	0	0	0	1	0	1	0	0.2125
85	2								1	0	0	1	1	0	1	1	1	7.5	0	1	0	0	1	0	0	20	0	0	0	0	1	-2	0	0.375		0.2
87	2	0	0	1	0							0	0	1	1	0	0	2	1	0	0	0	1	0	0	10	0	0	1	0	0	4	1	0.1	0
88	3								1	0	0	1	0	0	0	1	0	5.1	1	0	0	1	0	0	0	20	1	0	0	0	0	5	1	0.255		0.1
90	2					1	0	0				1	0	1	1	1	1	12.9	0	1	0	0	0	1	0	30	0	0	0	1	0	4	1	0.645
91	1					1	0	0				1	1	0	1	0	1	5.1	0	1	0	1	0	0	0	30	0	0	0	0	1	8	1	0.255
92	3	1	0	0	0							1	0	0	1	1	1	6.5	1	0	0	0	1	0	0	10	0	1	0	0	0	7	1	0.325	0.1
93	3	0	0	1	0							1	0	0	0	0	1	8	1	0	0	1	0	0	0	10	1	0	0	0	0	3	1	0.4	0.3
94	3					1	0	0				0	1	1	1	1	1	6	0	0	1	0	0	1	1	30	0	0	0	0	1	0	0	0.3
95	2	0	0	1	0							1	0	0	1	0	0	4.5	1	0	0	0	1	0	1	10	1	0	0	0	0	0	0	0.225	0
96	2	0	1	0	0							1	1	1	1	1	1	7.5	0	1	0	0	1	0	0	10	0	0	1	0	0	-2	0	0.375	0
97	3					0	0	1				0	1	0	1	0	0	8.12	0	1	0	0	1	0	1	30	0	0	0	0	1	-2	0	0.406
102	1								1	0	0	1	1	0	1	1	0	9	1	0	0	0	1	0	0	20	0	0	0	1	0	2	1	0.45		0.05
104	3	0	1	0	0							1	0	0	1	0	1	7.3	1	0	0	0	0	1	0	10	1	0	0	0	0	9	1	0.365	0
106	3					1	0	0				0	0	0	0	0	0	3.5	1	0	0	0	1	0	1	30	1	0	0	0	0	-2	0	0.175
109	1					1	1	0				1	0	1	1	1	1	12	1	0	0	0	1	0	0	30	0	0	0	1	0	3	1	0.6
111	1								1	0	0	0	1	0	1	0	0	8.5	0	1	0	0	1	0	1	20	0	0	0	0	1	0	0	0.425		0.25
112	1	0	1	0	0							1	0	0	1	1	1	11	0	1	0	0	1	0	0	10	0	0	0	1	0	4	1	0.55	0
114	3	0	0	1	0							1	0	1	1	1	0	0.1	1	0	0	1	0	0	1	10	1	0	0	0	0	6	1	0.005	0.2
115	1	1	1	1	0							1	0	0	0	1	1	10	1	0	0	0	1	0	0	10	0	0	1	0	0	4	1	0.5	0
118	1					1	0	0				1	0	1	1	0	1	13	1	0	0	0	1	0	0	30	0	0	1	0	0	4	1	0.65
119	3								1	0	0	0	1	0	1	0	1	6	0	0	1	1	0	0	0	20	0	0	0	0	1	-5	0	0.3		0.25
120	1								0	1	0	1	0	1	0	1	1	6.05	1	0	0	0	1	0	0	20	0	0	1	0	0	1	0	0.3025		0.15
121	2								1	0	0	1	1	1	1	0	0	5.5	0	0	1	0	1	0	1	20	0	0	0	0	1	2	1	0.275		0.05
122	3	1	1	1	0							1	0	0	1	0	1	10.99	1	0	0	0	1	0	0	10	1	0	0	0	0	0	0	0.5495	0.2
123	1					1	1	0				0	1	0	1	0	1	7.5	1	0	0	1	0	0	0	30	0	0	0	0	1	2	1	0.375
124	2					0	0	1				0	0	0	1	0	0	6.59	0	1	0	0	0	1	0	30	0	0	0	1	0	5	1	0.3295
125	1					1	1	0				1	0	1	0	1	1	10	1	0	0	0	1	0	0	30	0	0	0	1	0	3	1	0.5
126	2					1	0	0				0	1	1	1	0	1	3.27	0	1	0	0	0	1	0	30	0	0	0	0	1	4	1	0.1635
127	1								0	1	0	1	1	1	1	1	1	7	0	1	0	0	1	0	0	20	0	0	0	1	0	3	1	0.35
128	2	0	0	1	0							0	0	0	1	0	0	5.8	1	0	0	0	1	0	1	10	0	0	0	1	0	-2	0	0.29	0.1
129		0	1	0	0							1	0	0	1	1	1	18	0	1	0	0	1	0	0	10	0	0	0	0	1	2	1	0.9	0
130	1								0	1	0	1	0	1	0	1	1	7	1	0	0	0	1	0	0	20	0	0	0	0	1	2	1	0.35
131	1	0	1	0	0							0	0	1	1	1	1	3	1	0	0	0	1	0	0	10	0	0	0	1	0	3	1	0.15	0
132	2					1	0	0				1	0	0	1	0	0	9	1	0	0	1	0	0	1	30	0	0	0	1	0	-3	0	0.45
133	3								1	0	0	0	0	0	1	1	0	6.5	1	0	0	1	0	0	0	20	1	0	0	0	0	2	1	0.325		0.333333
135	3					0	0	1				1	1	0	1	0	0	0	1	0	0	1	0	0	0	30	1	0	0	0	0	8	1	0
136	3								1	1	1	0	1	0	0	0	0	1.5	1	0	0	1	0	0	0	20	0	0	1	0	0	6	1	0.075		0.05
137	3	1	0	0	0							0	0	1	0	0	1	5.99	1	0	0	0	0	1	0	10	1	0	0	0	0	8	1	0.2995	0.3
138	3								0	1	0	1	1	0	1	1	1	4	1	0	0	0	1	0	1	20	0	0	1	0	0	3	1	0.2
139	3	0	0	1	0							1	0	0	1	0	0	10	1	0	0	0	1	0	0	10	1	0	0	0	0	2	1	0.5	0.8
140	2								1	0	0	1	1	1	1	0	0	5	1	0	0	1	0	0	0	20	0	1	0	0	0	3	1	0.25		0.05
141	1								1	1	1	0	1	1	0	0	1	4.75	0	1	0	0	1	0	0	20	0	0	0	1	0	-2	0	0.2375		0.05
142	3					1	0	0				1	0	1	1	0	1	5	0	1	0	0	0	1	0	30	0	1	0	0	0	-3	0	0.25
143	3					1	0	0				0	1	0	1	0	1	4	1	0	0	1	0	0	0	30	0	0	0	0	1	-1	0	0.2
144	1								1	0	0	0	1	1	1	0	0	11.5	0	1	0	0	1	0	1	20	0	0	0	0	1	0	0	0.575		0.05
146	3					1	0	0				1	1	0	0	1	1	5	1	0	0	0	1	0	0	30	0	1	0	0	0	2	1	0.25
148	3								0	1	0	1	0	0	1	0	1	10	1	0	0	1	0	0	0	20	1	0	0	0	0	3	1	0.5
150	3	1	0	0	0							1	0	0	0	0	0	4.35	1	0	0	1	0	0	0	10	1	0	0	0	0	2	1	0.2175	0.2
151	3								1	1	0	0	0	0	1	1	0	0	1	0	0	0	1	0	1	20	1	0	0	0	0	4	1	0
152	1					0	1	0				1	0	1	1	1	1	6	1	0	0	0	1	0	0	30	0	0	1	0	0	3	1	0.3
153	1					1	0	0				1	1	1	1	1	1	5	1	0	0	0	1	0	0	30	0	0	1	0	0	2	1	0.25
154	1					0	1	0				1	0	1	1	1	1	10	0	1	0	0	1	0	0	30	0	0	0	1	0	3	1	0.5
155	1	0	1	0	0							1	0	1	1	1	1	8	1	0	0	0	1	0	0	10	0	0	0	1	0	4	1	0.4	0
157	1								1	0	0	0	0	0	1	1	0	5	1	0	0	1	0	0	0	20	0	0	0	0	1	2	1	0.25		0.05
158	1	0	0	1	0							1	1	0	1	0	0	3.49	0	0	1	1	0	0	1	10	0	0	0	1	0	3	1	0.1745	0.1
162	2								1	0	0	0	0	0	1	0	0	6.54	1	0	0	1	0	0	1	20	0	0	1	0	0	2	1	0.327		0.15
166	2	1	1	0	0							1	1	1	0	1	1	12	0	1	0	0	0	1	0	10	0	1	0	0	0	1	0	0.6	0.3
167	2	0	1	0	0							1	1	0	0	0	1	5	1	0	0	1	0	0	0	10	0	1	0	0	0	2	1	0.25	0
168	2	0	1	1	0							1	1	0	0	1	1	2.5	1	0	0	1	0	0	0	10	0	0	0	0	1	3	1	0.125	0.1
169	1					0	1	0				1	0	1	1	1	1	7	1	0	0	1	0	0	0	30	0	0	0	1	0	3	1	0.35
171	3	1	1	1	0							0	0	0	1	1	0	10.5	1	0	0	0	1	0	0	10	1	0	0	0	0	-1	0	0.525	0.3
172	3	0	1	0	0							0	1	1	1	1	0	3.5	0	1	0	1	0	0	0	10	1	0	0	0	0	7	1	0.175	0.7
173	1	0	0	1	0							1	0	1	1	1	0	8.05	1	0	0	0	0	1	0	10	0	0	0	0	1	3	1	0.4025	0.3
174	1								1	0	0	1	0	1	1	1	0	8	1	0	0	0	0	1	0	20	0	0	1	0	0	3	1	0.4		0.15
175	1	0	0	1	0							1	1	0	1	1	1	8.09	1	0	0	0	1	0	0	10	0	0	0	1	0	3	1	0.4045	0.2
176	1	0	0	1	0							0	0	1	1	1	1	9.05	1	0	0	0	0	1	0	10	0	0	0	0	1	3	1	0.4525	0.3
177	1	1	0	1	0							1	1	1	1	1	1	8	1	0	0	0	1	0	0	10	0	0	0	0	1	4	1	0.4	0.4
178	1	1	1	1	0							1	1	1	1	1	1	8.02	1	0	0	0	0	1	0	10	0	0	0	0	1	3	1	0.401	0.3
179	1	1	1	0	0							0	0	1	1	1	1	9.03	1	0	0	0	1	0	0	10	0	0	0	1	0	4	1	0.4515	0.2
180	1	1	1	1	0							1	1	1	1	1	1	7.09	0	1	0	0	0	1	1	10	0	0	0	0	1	4	1	0.3545	0.3
181	1	0	1	1	0							1	0	1	1	1	0	10.02	1	0	0	0	0	1	0	10	0	0	1	0	0	4	1	0.501	0.3
182	1	1	0	1	0							1	1	1	0	1	1	8.08	0	1	0	0	0	1	0	10	0	0	0	0	1	4	1	0.404	0.3
184	1	0	0	1	0							0	0	1	1	1	0	9.1	1	0	0	0	0	1	0	10	0	0	0	1	0	3	1	0.455	0.2
187	1	0	1	1	0							0	0	1	1	1	0	7.9	1	0	0	0	0	1	0	10	0	0	0	1	0	4	1	0.395	0.3
188	1	0	0	1	0							1	0	1	1	1	0	9.4	1	0	0	0	0	1	0	10	0	0	1	0	0	4	1	0.47	0.1
189	1								1	0	0	1	0	1	1	1	0	9.5	1	0	0	0	1	0	0	20	0	0	1	0	0	4	1	0.475		0.25
190	1	0	0	1	0							1	0	0	1	1	0	8.4	1	0	0	0	1	0	0	10	0	0	0	1	0	4	1	0.42	0.3
191	1	1	0	1	0							1	1	0	1	1	0	8.2	1	0	0	0	1	0	0	10	0	0	0	0	1	4	1	0.41	0.2
192	1								1	0	0	1	0	0	1	1	0	9.1	1	0	0	0	1	0	0	20	0	0	0	1	0	4	1	0.455		0.2
194	1								1	1	0	0	0	1	1	1	0	9.25	1	0	0	0	1	0	0	20	0	0	0	1	0	4	1	0.4625		0.25
195	1	1	0	1	0							0	1	1	1	1	0	7.85	1	0	0	0	1	0	0	10	0	0	0	1	0	3	1	0.3925	0.4
196	3	1	1	1	1							0	0	1	1	0	0	8.69	0	0	1	1	0	0	1	10	1	0	0	0	0	3	1	0.4345	0
197	2								1	1	0	1	1	0	0	0	1	8.2	0	1	0	1	0	0	0	20	0	0	0	1	0	-5	0	0.41
198	3	0	1	0	0							1	0	0	0	0	0	4	1	0	0	0	0	1	0	10	1	0	0	0	0	-1	0	0.2	0.2
199	2								1	0	0	0	1	0	1	0	1	6.5	1	0	0	1	0	0	1	20	0	0	1	0	0	-1	0	0.325		0.05
202	2	1	1	1	0							0	1	0	0	1	1	2.5	1	0	0	1	0	0	0	10	0	0	0	1	0	6	1	0.125	0.1
203	3	0	0	1	0							1	1	1	0	1	0	3	1	0	0	1	0	0	1	10	0	0	0	1	0	7	1	0.15	0.3
204	1					0	1	0				1	1	0	1	0	0	2.05	1	0	0	0	1	0	0	30	0	0	1	0	0	3	1	0.1025
206	1					1	0	0				1	1	0	1	1	1	5	1	0	0	0	1	0	0	30	0	0	0	1	0	2	1	0.25
209	1					1	0	0				1	0	1	1	1	1	8	1	0	0	0	1	0	0	30	1	0	0	0	0	3	1	0.4
211	3	1	0	1	0							1	0	0	0	0	1	5.5	1	0	0	1	0	0	0	10	1	0	0	0	0	3	1	0.275	0.3
212	2								0	1	0	0	1	0	1	0	0	5.4	0	1	0	1	0	0	1	20	0	0	0	0	1	4	1	0.27		0.2
214	1								1	0	0	1	1	1	1	1	1	7.05	1	0	0	0	0	1	0	20	0	0	0	0	1	4	1	0.3525		0.15
215	3					1	0	0				0	1	1	1	0	0	4.56	0	1	0	1	0	0	0	30	0	0	0	0	1	-3	0	0.228
217	2					1	0	0				1	1	1	0	1	1	8.02	0	1	0	0	1	0	1	30	0	0	0	1	0	1	0	0.401
218	2								1	0	0	0	1	1	1	0	0	5.12	0	0	1	0	0	1	1	20	0	0	0	1	0	1	0	0.256		0.2
219	1					0	1	0				1	0	1	1	1	1	6	1	0	0	0	1	0	0	30	0	0	0	1	0	5	1	0.3
220	3	0	1	0	0							0	1	0	1	0	0	2	1	0	0	0	1	0	1	10	1	0	0	0	0	3	1	0.1	1
221	1	0	1	0	0							1	0	1	0	1	1	5	1	0	0	1	0	0	0	10	0	0	1	0	0	3	1	0.25	0
222	3	1	0	0	0							0	0	0	1	0	0	8.15	1	0	0	0	0	1	1	10	1	0	0	0	0	5	1	0.4075	1
223	3	1	0	0	0							0	0	0	1	1	0	7.5	0	1	0	0	1	0	0	10	1	0	0	0	0	4	1	0.375	0
225	3					1	1	0				0	1	0	1	0	1	12.74	0	0	1	1	0	0	0	30	0	0	0	0	1	6	1	0.637
226	2					0	1	0				0	1	0	0	0	1	6	1	0	0	1	0	0	0	30	0	0	0	0	1	-5	0	0.3
228	1	0	1	0	0							1	0	1	1	1	1	5	1	0	0	0	1	0	0	10	0	0	0	1	0	4	1	0.25	0
229	1					1	0	0				0	1	0	1	0	1	0.5	1	0	0	0	1	0	1	30	1	0	0	0	0	3	1	0.025
230	2					0	1	0				0	0	1	1	1	1	0.6	1	0	0	0	1	0	1	30	1	0	0	0	0	3	1	0.03
231	1					1	0	0				1	0	1	1	1	1	4	1	0	0	0	1	0	0	30	0	0	0	1	0	3	1	0.2
232	1					1	0	0				1	1	1	1	0	1	1	1	0	0	0	1	0	0	30	0	0	0	1	0	3	1	0.05
233	3	0	1	1	0							1	1	0	1	0	1	6	0	1	0	1	0	0	0	10	0	1	0	0	0	-4	0	0.3	0
234	1					1	1	0				1	0	0	1	1	1	5	1	0	0	0	1	0	0	30	0	0	0	1	0	5	1	0.25
235	1					1	1	0				1	0	1	1	1	1	8	1	0	0	0	1	0	0	30	0	0	0	1	0	4	1	0.4
236	3	0	0	1	0							1	0	0	0	1	0	7	1	0	0	1	0	0	1	10	1	0	0	0	0	5	1	0.35	0.2
238	3	0	0	1	0							0	0	1	0	1	0	6.59	0	1	0	0	1	0	1	10	0	1	0	0	0	-1	0	0.3295	0.1
239	1					1	1	0				1	0	1	1	1	1	5	1	0	0	0	1	0	0	30	0	0	1	0	0	3	1	0.25
240	3	1	0	1	0							0	0	1	1	0	1	0.6	1	0	0	0	1	0	1	10	1	0	0	0	0	2	1	0.03	1
241	3								1	0	0	1	0	0	1	0	0	6	1	0	0	0	0	1	1	20	1	0	0	0	0	4	1	0.3		0.15
242	3	1	0	0	0							0	0	1	1	1	0	2	0	0	1	1	0	0	0	10	1	0	0	0	0	5	1	0.1	0.2
244	3								1	0	0	0	0	1	1	0	0	4.75	0	1	0	0	1	0	0	20	0	0	0	1	0	4	1	0.2375		0.15
246	3								1	0	0	0	0	1	1	1	0	4.83	0	0	1	0	0	1	1	20	0	0	1	0	0	8	1	0.2415		0.05
247	1					1	0	0				1	1	1	1	0	1	1.5	1	0	0	0	1	0	0	30	0	0	1	0	0	3	1	0.075
248	1					1	0	0				1	1	1	1	0	1	1.5	1	0	0	1	0	0	0	30	0	0	1	0	0	4	1	0.075
253	1								1	0	0	1	1	1	1	1	1	1.2	1	0	0	0	1	0	0	20	0	0	1	0	0	3	1	0.06		0.333333
258	1	1	0	0	0							1	1	1	1	1	1	10	1	0	0	0	1	0	0	10	0	0	0	0	1	2	1	0.5	0
259	1					0	1	0				1	1	1	1	1	0	3.05	0	1	0	0	1	0	0	30	0	0	0	1	0	0	0	0.1525
260	1					1	1	0				1	0	1	1	1	1	5	1	0	0	0	1	0	0	30	0	0	0	0	1	5	1	0.25
263	3	0	0	1	0							0	1	1	1	0	0	5.25	1	0	0	0	0	1	0	10	0	0	1	0	0	5	1	0.2625	0
265	3	0	1	1	0							0	0	0	1	1	0	7	1	0	0	1	0	0	0	10	1	0	0	0	0	2	1	0.35	0.5
266	3					1	0	0				1	1	1	1	0	0	3.25	0	0	1	0	1	0	0	30	0	0	0	1	0	0	0	0.1625
267	3								0	1	0	0	0	0	1	1	0	8.5	1	0	0	1	0	0	1	20	1	0	0	0	0	2	1	0.425		0.2
268	3								1	0	0	0	1	1	1	0	0	3	0	0	1	1	0	0	1	20	0	0	1	0	0	1	0	0.15
270	3	0	1	0	0							0	0	1	1	0	1	4	1	0	0	0	0	1	0	10	1	0	0	0	0	6	1	0.2	1
274	3					1	0	0				0	1	0	1	0	1	4.25	0	0	1	0	1	0	0	30	0	0	0	1	0	0	0	0.2125
281	1					0	1	0				1	1	1	0	0	0	4.02	1	0	0	0	1	0	0	30	0	0	0	0	1	2	1	0.201
282	2								1	0	0	0	1	1	1	0	0	5.1	0	0	1	0	1	0	0	20	0	0	0	0	1	3	1	0.255		0.05
283	3	1	1	1	0							1	0	0	0	1	1	5	1	0	0	1	0	0	0	10	1	0	0	0	0	1	0	0.25	0.7
292	1	1	0	0	0							1	1	0	0	1	1	6	1	0	0	0	1	0	0	10	0	1	0	0	0	2	1	0.3	0
295	2					1	0	0				0	0	0	1	0	1	6	1	0	0	1	0	0	0	30	0	1	0	0	0	1	0	0.3
296	2								1	0	0	1	1	0	1	1	1	6	0	1	0	0	0	1	0	20	0	0	1	0	0	2	1	0.3		0.05
298	2	0	0	1	0							0	1	1	1	0	1	5.3	0	1	0	0	0	1	0	10	0	0	0	0	1	2	1	0.265	0.1
299	3	0	0	1	0							0	0	0	1	0	0	4.49	0	1	0	1	0	0	1	10	0	1	0	0	0	-1	0	0.2245	1
300	1	0	0	1	0							0	1	0	0	1	1	5.99	1	0	0	0	1	0	0	10	0	0	0	1	0	-2	0	0.2995	0
305	1	1	0	0	0							0	1	0	1	0	1	5.38	0	1	0	1	0	0	0	10	0	0	0	1	0	0	0	0.269	1
306	3								1	0	0	0	1	1	1	0	1	6.5	0	1	0	0	0	1	0	20	0	0	0	0	1	3	1	0.325		0.15
307	1					1	0	0				0	1	0	1	0	1	7.92	0	1	0	1	0	0	1	30	0	0	0	0	1	5	1	0.396
312	3	1	1	1	0							0	0	0	0	0	0	8	1	0	0	1	0	0	0	10	1	0	0	0	0	-3	0	0.4	0.1
319	1								1	1	0	0	0	0	1	0	1	4.56	0	1	0	0	0	1	0	20	0	0	1	0	0	3	1	0.228		0.2
324	3					1	0	0				0	0	1	1	0	1	4.13	1	0	0	0	0	1	0	30	0	0	0	1	0	1	0	0.2065
326	2					1	1	0				0	0	1	1	1	0	7.05	0	1	0	0	1	0	0	30	0	0	1	0	0	3	1	0.3525
327	2								1	0	0	0	1	0	0	1	1	7	0	0	1	1	0	0	1	20	0	0	1	0	0	5	1	0.35		0.05
328	3					1	0	0				0	1	0	1	0	0	4.5	0	0	1	1	0	0	1	30	0	0	1	0	0	4	1	0.225
330	3	1	0	1	0							0	0	0	1	1	0	5	1	0	0	1	0	0	0	10	1	0	0	0	0	0	0	0.25	0
331	1	0	0	1	0							0	0	0	1	0	0	5.1	1	0	0	1	0	0	0	10	0	0	0	0	1	3	1	0.255	0
332	2					1	1	0				0	1	0	1	0	0	5.35	0	1	0	0	1	0	1	30	0	0	0	1	0	0	0	0.2675
333	1					0	1	0				0	0	0	1	1	1	2.2	1	0	0	0	1	0	0	30	0	1	0	0	0	1	0	0.11
334	1					1	1	0				1	0	1	1	1	1	4	1	0	0	0	1	0	0	30	0	0	0	1	0	3	1	0.2
336	2								1	0	0	0	1	1	1	1	1	4.65	0	1	0	0	1	0	0	20	0	0	0	0	1	0	0	0.2325		0.1
337	1								1	0	0	1	0	1	1	1	1	5.01	0	1	0	0	1	0	0	20	0	0	0	0	1	3	1	0.2505		0.1
341	3								0	0	1	0	0	1	1	0	0	6.42	0	0	1	0	1	0	1	20	0	0	0	0	1	1	0	0.321
342	2								0	1	0	1	0	0	0	1	1	10.05	0	1	0	0	0	1	0	20	0	0	1	0	0	2	1	0.5025		0.1
343	3	0	0	1	0							0	1	0	1	0	0	5.75	0	0	1	1	0	0	1	10	0	0	0	0	1	5	1	0.2875	0.3
344	2	1	0	1	0							0	1	0	1	0	0	5.99	0	1	0	1	0	0	0	10	0	0	0	1	0	1	0	0.2995	0
345	1					1	0	0				1	0	1	1	1	1	5	0	1	0	0	1	0	0	30	0	0	0	0	1	3	1	0.25
349	1	0	0	1	0							1	1	0	0	1	0	1.5	0	1	0	1	0	0	1	10	0	0	1	0	0	-2	0	0.075	0.3
353	1	1	1	0	0							1	0	1	1	1	1	5	0	1	0	0	1	0	0	10	0	0	0	0	1	4	1	0.25	0
355	3	1	0	0	0							0	1	0	1	0	0	8.3	1	0	0	1	0	0	0	10	0	1	0	0	0	0	0	0.415	0
357	3	0	0	1	0							1	0	0	1	0	0	8.25	1	0	0	0	0	1	1	10	1	0	0	0	0	4	1	0.4125	0.4
358	2								1	0	0	1	1	1	1	0	0	3.75	0	1	0	0	1	0	0	20	0	0	0	0	1	4	1	0.1875		0.333333
359	1					1	0	0				1	1	0	1	0	1	8	1	0	0	0	0	1	0	30	0	0	0	0	1	3	1	0.4
360	3	0	0	1	0							0	0	0	0	1	1	8.67	1	0	0	0	1	0	0	10	1	0	0	0	0	4	1	0.4335	0.3
361	3	0	0	1	0							0	0	0	1	1	0	6	1	0	0	0	0	1	1	10	0	1	0	0	0	2	1	0.3	0
362	3					0	1	0				0	1	0	1	0	1	12.75	0	0	1	1	0	0	0	30	0	0	0	0	1	3	1	0.6375
365	3	1	0	1	0							1	1	0	1	0	0	8.7	1	0	0	0	1	0	1	10	1	0	0	0	0	1	0	0.435	0.1
367	3								1	0	0	1	1	0	1	0	1	5.5	1	0	0	0	1	0	0	20	1	0	0	0	0	2	1	0.275
368	2					1	0	0				0	1	0	0	0	1	11	1	0	0	1	0	0	0	30	0	0	1	0	0	0	0	0.55
371	1								1	0	0	1	1	1	1	1	1	5.39	1	0	0	0	0	1	0	20	0	0	0	1	0	4	1	0.2695		0.2
373	2								1	0	0	0	1	1	1	0	0	3.69	0	0	1	0	1	0	1	20	0	0	0	1	0	1	0	0.1845		0.2
374	1	0	0	1	0							1	0	0	0	0	0	10	1	0	0	0	0	1	1	10	0	1	0	0	0	3	1	0.5	0
375	3								1	0	0	1	0	1	0	0	0	5.65	0	1	0	0	1	0	1	20	0	1	0	0	0	1	0	0.2825		0.333333
377	1	1	0	0	0							1	0	1	1	1	1	2	1	0	0	0	0	1	0	10	0	1	0	0	0	5	1	0.1	0.6
378	3					1	0	0				0	1	0	1	0	1	2.5	0	0	1	1	0	0	0	30	0	0	0	0	1	6	1	0.125
381	1					1	0	0				1	0	1	1	1	1	2	0	1	0	0	1	0	0	30	0	0	0	1	0	4	1	0.1
382	3	0	0	1	0							1	0	0	1	0	0	9.45	0	0	1	0	1	0	1	10	1	0	0	0	0	0	0	0.4725	0.2
383	3								1	0	0	0	1	0	1	1	1	3.5	0	0	1	1	0	0	0	20	0	0	1	0	0	2	1	0.175		0.05
384	2					1	1	0				1	1	0	1	0	1	5.75	0	1	0	1	0	0	1	30	0	0	0	0	1	-2	0	0.2875
385	2								1	0	0	0	1	0	1	1	1	5.1	1	0	0	0	1	0	0	20	0	0	1	0	0	1	0	0.255		0.1
386	2								1	0	0	0	1	1	1	0	0	4.12	0	1	0	0	1	0	0	20	0	0	0	0	1	0	0	0.206		0.05
388	2								1	0	0	1	1	0	1	1	1	7.5	1	0	0	0	1	0	0	20	1	0	0	0	0	1	0	0.375		0.1
391	2	0	0	1	0							1	1	0	1	1	0	11	1	0	0	1	0	0	1	10	0	0	1	0	0	4	1	0.55	0
394	3	0	0	0	1							1	1	1	1	1	0	0	1	0	0	1	0	0	0	10	1	0	0	0	0	2	1	0	0
395	3	0	0	1	0							0	0	0	1	1	0	5	1	0	0	0	0	1	1	10	1	0	0	0	0	0	0	0.25	0.2
397	3					1	0	0				0	0	0	1	1	1	5.27	0	1	0	0	0	1	0	30	0	1	0	0	0	3	1	0.2635
398	3					1	0	0				0	1	1	1	0	0	4.9	1	0	0	0	1	0	1	30	0	0	0	1	0	-1	0	0.245
399	3								0	0	1	0	1	1	1	0	0	4.75	1	0	0	1	0	0	1	20	0	1	0	0	0	0	0	0.2375		0.05
402	1					1	1	0				1	0	1	1	1	1	3	1	0	0	0	1	0	0	30	0	0	0	0	1	4	1	0.15
406	3								1	0	0	1	1	0	1	1	0	5.5	1	0	0	0	0	1	0	20	1	0	0	0	0	3	1	0.275		0.15
412	3								0	1	0	1	1	1	1	0	1	6	0	0	1	0	1	0	0	20	0	0	1	0	0	-1	0	0.3		0.15
416	3								0	1	0	0	0	0	1	0	0	9.1	1	0	0	1	0	0	0	20	1	0	0	0	0	1	0	0.455		0.15
418	1								0	1	0	0	1	0	0	0	1	9.6	1	0	0	1	0	0	0	20	0	0	1	0	0	3	1	0.48		0.333333
419	2					1	0	0				1	0	1	0	0	0	6.12	1	0	0	0	1	0	0	30	0	0	1	0	0	6	1	0.306
420	3								1	0	0	1	1	1	1	0	0	5.5	0	1	0	0	0	1	1	20	0	0	0	1	0	1	0	0.275
421	1					1	0	0				1	0	1	1	1	1	5.25	1	0	0	0	0	1	0	30	0	1	0	0	0	0	0	0.2625
425	1	0	0	1	0							0	0	0	0	1	1	3.9	0	1	0	0	0	1	0	10	0	0	0	1	0	3	1	0.195	0
430	2					1	1	0				0	0	0	1	0	0	9	1	0	0	0	0	1	1	30	0	0	1	0	0	1	0	0.45
431	3					1	0	0				0	0	0	1	1	1	5.5	0	1	0	1	0	0	0	30	0	0	0	1	0	2	1	0.275
434	3					0	1	0				1	1	1	1	1	0	4.5	0	0	1	0	0	1	0	30	0	0	1	0	0	-2	0	0.225
437	1								1	0	0	1	0	0	1	1	1	10	1	0	0	0	0	1	0	20	0	1	0	0	0	4	1	0.5
438	2								1	0	0	0	1	0	1	1	1	4.09	0	1	0	1	0	0	0	20	0	0	0	0	1	0	0	0.2045		0.05
439	3	0	0	1	0							0	0	0	1	1	0	15	1	0	0	0	1	0	0	10	1	0	0	0	0	1	0	0.75	0
441	2					1	0	0				0	0	0	1	0	0	7.5	1	0	0	1	0	0	1	30	0	0	0	1	0	-3	0	0.375
442	2								1	0	0	0	1	0	1	0	1	4.25	0	1	0	1	0	0	1	20	0	0	0	0	1	-4	0	0.2125		0.1
445	2	0	0	1	0							0	1	0	0	1	0	8	0	1	0	1	0	0	1	10	0	0	0	1	0	2	1	0.4	0.1
447	3								0	0	1	1	0	1	1	0	1	5.45	1	0	0	1	0	0	0	20	1	0	0	0	0	5	1	0.2725		0.25
448	3								0	1	0	1	0	0	1	0	0	7.49	1	0	0	0	0	1	0	20	0	1	0	0	0	-1	0	0.3745		0.2
449	3	0	1	0	0							1	0	0	0	1	0	10	1	0	0	1	0	0	1	10	1	0	0	0	0	3	1	0.5	0
450	3								0	1	0	1	0	0	0	1	0	9	1	0	0	1	0	0	0	20	0	1	0	0	0	-1	0	0.45		0.05
451	3	0	0	1	0							0	0	0	1	0	0	8	1	0	0	0	1	0	1	10	1	0	0	0	0	2	1	0.4	0.4
452	2								1	0	0	0	0	1	1	0	0	4.85	1	0	0	0	1	0	1	20	0	0	1	0	0	-1	0	0.2425		0.25
457	2					1	0	0				1	1	0	0	1	0	5.5	1	0	0	0	1	0	1	30	1	0	0	0	0	-1	0	0.275
458	1					1	1	0				1	0	0	1	1	1	10.99	1	0	0	0	0	1	0	30	0	1	0	0	0	4	1	0.5495
459	1								1	0	0	0	1	0	0	0	0	5.3	1	0	0	1	0	0	1	20	0	0	0	1	0	6	1	0.265		0.15
460	1	1	0	0	0							1	1	1	1	0	1	0.5	1	0	0	0	1	0	0	10	0	0	0	0	1	3	1	0.025	1
461	1								1	0	0	1	0	1	1	0	1	0.7	1	0	0	0	1	0	0	20	0	0	0	1	0	3	1	0.035
462	3	0	0	1	0							0	1	1	1	0	0	4.99	1	0	0	1	0	0	0	10	0	0	1	0	0	2	1	0.2495	0.5
463	2	0	0	1	0							1	1	1	1	1	0	5	0	1	0	0	0	1	0	10	0	0	0	1	0	1	0	0.25	0
464	1								1	0	0	0	1	0	1	0	1	7.66	1	0	0	1	0	0	1	20	0	0	0	1	0	-1	0	0.383		0.25
465	1								0	1	0	1	0	0	0	1	1	3.01	1	0	0	0	1	0	0	20	0	0	0	0	1	0	0	0.1505		0.05
469	3								1	1	0	0	0	1	1	0	0	8	0	1	0	0	1	0	1	20	0	1	0	0	0	6	1	0.4		0.05
470	2					1	0	0				1	1	0	1	0	1	6.5	1	0	0	0	1	0	0	30	0	0	1	0	0	5	1	0.325
472	3					1	0	0				1	1	1	1	0	0	7.25	0	1	0	0	1	0	1	30	0	0	0	0	1	1	0	0.3625
474	3								1	0	0	0	1	0	1	1	1	3.39	0	0	1	1	0	0	1	20	0	0	0	1	0	-3	0	0.1695		0.2
475	2					1	1	0				1	1	1	1	0	1	7.99	0	1	0	0	1	0	0	30	0	0	0	0	1	4	1	0.3995
476	3	1	0	1	0							0	0	1	1	1	0	7.5	0	0	1	0	0	1	0	10	1	0	0	0	0	7	1	0.375	0.3
478	1	1	1	0	0							1	0	1	1	1	1	3	0	1	0	0	1	0	0	10	0	0	0	1	0	3	1	0.15	0
481	2	1	0	1	0							1	0	1	0	1	0	1.5	0	1	0	1	0	0	1	10	0	1	0	0	0	5	1	0.075	1
482	3	0	0	1	0							0	0	0	0	1	0	5	1	0	0	1	0	0	1	10	1	0	0	0	0	3	1	0.25	0
484	2					1	0	0				1	1	1	1	0	1	3.5	0	1	0	0	1	0	1	30	0	0	0	0	1	-2	0	0.175
485	1								1	0	0	0	1	0	1	0	0	4.8	0	1	0	0	1	0	0	20	0	0	0	0	1	0	0	0.24		0.2
486	2					1	1	0				0	1	1	1	0	1	5.17	0	1	0	0	0	1	0	30	0	0	0	0	1	2	1	0.2585
487	2	1	0	0	0							0	1	0	0	1	0	14.5	0	1	0	0	0	1	1	10	0	0	1	0	0	3	1	0.725	0.1
488	2								1	0	0	0	1	1	1	0	0	3.5	0	1	0	1	0	0	0	20	0	0	0	1	0	3	1	0.175		0.05
489	2								1	0	0	0	1	1	1	0	1	5.5	1	0	0	0	1	0	1	20	0	0	0	0	1	-3	0	0.275		0.2
490	3								0	1	0	0	1	0	1	1	0	8.5	1	0	0	0	1	0	0	20	1	0	0	0	0	2	1	0.425		0.1
491	2								0	1	0	0	1	1	1	0	0	4.5	1	0	0	1	0	0	0	20	0	0	0	0	1	-2	0	0.225		0.25
492	2								1	0	0	0	1	0	0	0	1	11	1	0	0	1	0	0	0	20	0	0	1	0	0	2	1	0.55		0.2
495	3	0	0	1	0							0	0	0	1	1	0	3.5	0	0	1	0	0	1	1	10	0	0	1	0	0	6	1	0.175	0
496	2					1	1	0				0	1	1	1	0	1	4	0	1	0	1	0	0	1	30	0	0	0	0	1	1	0	0.2
497	3								0	1	0	1	0	1	0	1	1	0	0	1	0	0	0	1	0	20	1	0	0	0	0	5	1	0
499	2					1	0	0				0	1	1	1	0	1	6.5	0	1	0	0	1	0	0	30	0	0	0	0	1	3	1	0.325
500	2								0	1	0	0	1	0	1	0	0	4.1	0	0	1	1	0	0	1	20	0	0	1	0	0	2	1	0.205		0.15
502	2					1	0	0				0	1	1	1	0	1	3.45	1	0	0	0	0	1	1	30	0	0	0	0	1	1	0	0.1725
506	3	0	0	1	0							0	1	0	1	1	0	5	1	0	0	0	1	0	0	10	1	0	0	0	0	-1	0	0.25	0.3
509	1								1	1	0	0	0	1	0	1	1	15	0	1	0	0	0	1	0	20	0	0	1	0	0	3	1	0.75
510	1								1	0	0	1	0	1	1	1	1	15.45	1	0	0	0	0	1	0	20	0	0	1	0	0	4	1	0.7725		0.333333
511	2								1	0	0	0	1	0	1	0	0	8.3	0	1	0	1	0	0	1	20	0	0	1	0	0	0	0	0.415		0.15
516	3								0	1	0	0	0	0	1	0	0	12.75	1	0	0	1	0	0	1	20	1	0	0	0	0	1	0	0.6375		0.25
517	3	0	0	1	0							1	0	0	0	1	0	6	1	0	0	0	0	1	0	10	1	0	0	0	0	0	0	0.3	0.3
520	3	0	0	1	0							1	0	0	1	1	0	8	1	0	0	1	0	0	0	10	1	0	0	0	0	5	1	0.4	0.1
521	2								1	1	0	1	0	0	1	1	0	7.5	0	1	0	0	1	0	0	20	0	0	1	0	0	3	1	0.375		0.1
524	3								1	0	0	1	1	0	0	0	1	4.05	1	0	0	1	0	0	0	20	1	0	0	0	0	4	1	0.2025		0.2
526	3	1	0	1	0							1	0	0	0	0	0	9.5	1	0	0	0	1	0	1	10	0	1	0	0	0	2	1	0.475	0.2
527	2					1	0	0				1	1	1	1	1	0	5.5	1	0	0	1	0	0	0	30	0	0	1	0	0	-1	0	0.275
529	1								1	0	0	1	1	0	1	0	0	5.08	1	0	0	1	0	0	0	20	0	0	1	0	0	5	1	0.254		0.1
530	1								1	1	0	1	1	1	1	1	1	15.5	0	1	0	0	1	0	0	20	0	0	1	0	0	3	1	0.775		0.333333
531	3					1	0	0				1	1	0	1	0	1	12	0	1	0	1	0	0	0	30	0	0	1	0	0	0	0	0.6
533	2	1	0	1	0							0	0	0	1	0	0	3.25	0	1	0	1	0	0	1	10	0	0	0	1	0	7	1	0.1625	0.1
536	1								1	0	0	0	1	1	1	1	0	10	1	0	0	0	0	1	0	20	0	0	0	0	1	2	1	0.5
537	1								1	1	0	1	0	1	1	1	1	17.25	1	0	0	0	0	1	0	20	0	1	0	0	0	2	1	0.8625		0.25
538	1								1	1	0	0	1	1	1	1	1	17.55	1	0	0	0	0	1	0	20	0	0	1	0	0	4	1	0.8775		0.333333
539	1	0	0	1	0							0	1	1	1	1	0	6.48	1	0	0	0	0	1	1	10	0	0	0	0	1	0	0	0.324	0.2
545	2								0	1	0	0	1	1	1	0	1	4.59	0	1	0	1	0	0	0	20	0	0	0	1	0	-2	0	0.2295		0.1
547	1								1	0	0	0	1	0	1	0	1	4.9	1	0	0	1	0	0	1	20	0	0	0	1	0	3	1	0.245		0.2
552	2					1	0	0				0	1	1	1	0	0	6.75	0	1	0	1	0	0	0	30	0	0	0	1	0	-3	0	0.3375
553	3	0	0	1	0							0	0	0	1	1	0	8.5	0	1	0	1	0	0	1	10	1	0	0	0	0	3	1	0.425	0.5
554	1								1	0	0	1	1	0	1	1	1	3	1	0	0	0	0	1	0	20	0	0	0	1	0	4	1	0.15
555	1								1	0	0	1	1	0	1	1	1	4	1	0	0	0	0	1	0	20	0	0	1	0	0	4	1	0.2
559	3								1	0	0	0	1	0	1	1	1	3	1	0	0	0	1	0	0	20	0	0	0	0	1	10	1	0.15
560	3	0	0	1	0							1	0	1	1	1	0	9	0	1	0	0	0	1	1	10	0	1	0	0	0	-2	0	0.45	0.4
562	3	1	1	1	0							1	0	0	1	0	0	6.5	1	0	0	0	0	1	0	10	1	0	0	0	0	4	1	0.325	0.2
563	3	1	0	0	0							0	0	0	0	0	0	7.45	1	0	0	0	0	1	0	10	1	0	0	0	0	1	0	0.3725	0
564	3					1	0	0				1	0	0	1	0	1	5	1	0	0	1	0	0	0	30	1	0	0	0	0	2	1	0.25
565	2								1	0	0	1	1	0	0	1	1	8.75	1	0	0	0	1	0	0	20	0	0	1	0	0	0	0	0.4375		0.2
567	3					1	0	0				0	0	0	0	0	1	8.5	1	0	0	1	0	0	0	30	0	1	0	0	0	6	1	0.425
569	1								1	0	0	1	1	0	1	1	1	5	1	0	0	0	0	1	0	20	0	0	0	1	0	3	1	0.25
570	1					1	0	0				1	1	0	1	1	1	5	0	1	0	0	0	1	0	30	0	0	0	0	1	4	1	0.25
571	2								1	0	0	0	1	0	1	0	0	5.71	0	1	0	0	1	0	0	20	0	1	0	0	0	0	0	0.2855		0.15
573	2								1	1	0	0	0	0	1	0	0	7.15	1	0	0	1	0	0	1	20	0	1	0	0	0	-4	0	0.3575		0.1
574	3								1	0	1	0	1	0	1	0	0	5.79	0	1	0	1	0	0	1	20	0	0	0	0	1	1	0	0.2895		0.05
575	3	1	0	1	0							0	1	0	0	0	0	2.5	1	0	0	1	0	0	0	10	1	0	0	0	0	3	1	0.125	0.5
576	3								1	0	0	0	1	0	1	0	1	4.5	0	0	1	1	0	0	0	20	0	0	0	1	0	0	0	0.225		0.05
577	3					1	0	0				0	1	0	1	0	0	0.75	1	0	0	0	1	0	1	30	0	0	0	0	1	-2	0	0.0375
582	2	0	1	1	0							1	0	1	1	0	0	2.5	1	0	0	1	0	0	1	10	0	0	1	0	0	2	1	0.125	0
583	2								1	0	0	0	1	1	1	0	0	4.16	0	1	0	1	0	0	1	20	0	0	0	0	1	1	0	0.208		0.05
586	3	0	1	0	0							0	0	0	1	1	1	5.25	0	0	1	1	0	0	0	10	1	0	0	0	0	6	1	0.2625	0
589	3								1	0	0	0	1	0	1	0	0	4.89	0	0	1	1	0	0	1	20	0	0	1	0	0	3	1	0.2445		0.05
590	1								1	0	0	1	1	0	1	1	1	6	0	1	0	0	0	1	0	20	0	0	0	0	1	1	0	0.3
591	2	0	0	1	0							0	1	0	0	1	1	8.43	0	0	1	1	0	0	1	10	1	0	0	0	0	1	0	0.4215	0.3
593	1								1	0	0	0	1	0	1	1	1	5	1	0	0	0	0	1	0	20	0	0	0	1	0	5	1	0.25
594	1								1	0	0	1	1	1	1	1	1	4	0	1	0	0	0	1	0	20	0	0	0	0	1	4	1	0.2
596	2								1	1	0	1	1	0	0	0	1	4.25	0	0	1	1	0	0	1	20	0	0	1	0	0	1	0	0.2125
597	1								1	0	0	1	1	1	1	0	0	5.75	0	1	0	0	0	1	1	20	0	0	0	0	1	2	1	0.2875		0.05
599	2								1	1	0	0	1	1	1	1	0	4	1	0	0	0	0	1	1	20	0	0	1	0	0	2	1	0.2		0.05
601	2					0	1	0				1	1	1	0	1	0	6.25	0	1	0	0	0	1	0	30	0	1	0	0	0	3	1	0.3125
602	3	0	0	1	0							0	0	1	1	0	0	5	1	0	0	0	1	0	1	10	1	0	0	0	0	0	0	0.25	0.3
604	2	1	0	1	0							1	0	0	0	1	1	10	1	0	0	0	0	1	1	10	1	0	0	0	0	2	1	0.5	1
605	3	1	0	0	0							0	1	0	1	0	1	5.45	0	0	1	0	1	0	0	10	0	0	1	0	0	0	0	0.2725	0
606	2								1	0	0	0	0	0	1	0	0	9.6	1	0	0	1	0	0	0	20	0	0	1	0	0	-3	0	0.48		0.1
607	2	1	0	1	0							0	0	0	1	1	0	7.3	1	0	0	1	0	0	1	10	0	1	0	0	0	-1	0	0.365	0.1
609	3	0	0	1	0							1	0	1	0	1	0	10	0	1	0	1	0	0	0	10	1	0	0	0	0	2	1	0.5	1
610	2								1	0	0	0	1	0	1	0	0	7.5	0	0	1	0	1	0	0	20	0	0	1	0	0	-2	0	0.375		0.15
611	3								0	1	0	0	0	0	1	1	0	5.5	0	1	0	0	0	1	0	20	0	0	0	1	0	1	0	0.275		0.25
612	2								1	0	0	1	1	1	1	0	1	7.88	0	0	1	0	1	0	0	20	0	0	0	0	1	0	0	0.394		0.05
613	3	0	0	1	0							0	0	0	1	1	0	8.75	0	1	0	0	0	1	0	10	1	0	0	0	0	2	1	0.4375	0.5
615	3								1	1	0	0	1	0	1	0	0	5.75	0	0	1	1	0	0	0	20	0	0	1	0	0	0	0	0.2875		0.1
617	2	0	1	1	0							0	0	1	1	0	0	5.39	1	0	0	1	0	0	0	10	0	1	0	0	0	2	1	0.2695	0
618	2								1	0	0	1	1	0	1	0	1	5.5	0	1	0	0	0	1	0	20	0	0	0	0	1	2	1	0.275		0.15
621	3								1	0	0	0	1	0	1	0	1	3.98	0	0	1	1	0	0	0	20	0	0	0	0	1	-2	0	0.199		0.2
623	3	1	0	1	0							0	1	0	1	1	0	8.99	0	1	0	0	1	0	1	10	0	0	0	1	0	-2	0	0.4495	0.3
628	1					1	0	0				1	1	1	1	0	1	5.12	0	1	0	0	0	1	1	30	0	0	0	0	1	0	0	0.256
629	2								1	1	0	1	0	1	1	1	1	4.5	1	0	0	0	0	1	1	20	0	0	0	1	0	8	1	0.225		0.15
630	1	0	0	1	0							1	0	1	0	0	1	1	1	0	0	0	1	0	0	10	0	1	0	0	0	5	1	0.05	0
631	2	0	0	1	0							0	1	0	1	1	1	7.5	1	0	0	0	0	1	0	10	0	1	0	0	0	1	0	0.375	0
632	3								0	1	0	1	0	0	0	1	0	9.2	1	0	0	1	0	0	0	20	1	0	0	0	0	2	1	0.46		0.25
639	3	0	0	1	0							0	0	0	1	0	0	5	1	0	0	0	0	1	0	10	1	0	0	0	0	3	1	0.25	0.5
640	1	1	1	0	0							1	0	1	1	1	1	1	1	0	0	0	0	1	0	10	0	1	0	0	0	2	1	0.05	0
641	1					1	0	0				0	0	0	1	0	0	7.35	0	0	1	0	1	0	0	30	0	0	0	1	0	-1	0	0.3675
642	1								1	0	0	1	1	0	1	0	0	4	0	0	1	1	0	0	0	20	0	0	0	0	1	-2	0	0.2		0.05
643	2					0	1	0				0	1	0	1	0	0	5.15	0	1	0	0	0	1	1	30	0	0	0	0	1	-3	0	0.2575
644	2								0	1	0	1	1	0	0	1	0	5.5	1	0	0	0	0	1	0	20	1	0	0	0	0	8	1	0.275		0.15
645	3								1	0	0	1	0	0	1	0	1	3.29	0	0	1	0	1	0	0	20	1	0	0	0	0	3	1	0.1645		0.05
648	3								1	0	0	0	0	0	0	0	0	8.39	1	0	0	1	0	0	1	20	0	0	0	0	1	0	0	0.4195		0.05
649	1	0	0	1	0							1	0	1	1	1	0	5.5	0	1	0	1	0	0	0	10	0	0	0	0	1	3	1	0.275	1
654	1								1	0	0	0	1	1	0	0	0	8	0	0	1	0	0	1	0	20	0	0	0	0	1	1	0	0.4
655	2								1	0	0	0	1	0	1	1	0	4	0	1	0	0	1	0	1	20	0	0	0	0	1	5	1	0.2		0.05
656	3								1	0	0	0	0	1	1	1	1	8.9	0	1	0	0	0	1	0	20	0	1	0	0	0	2	1	0.445		0.1
657	3								1	0	0	0	0	1	1	1	0	6	0	1	0	0	0	1	1	20	0	1	0	0	0	-2	0	0.3		0.15
658	2								1	1	0	1	1	0	1	0	1	6	1	0	0	0	1	0	0	20	0	0	1	0	0	0	0	0.3		0.1
659	3	1	0	1	0							0	0	1	1	1	0	5.56	1	0	0	1	0	0	1	10	1	0	0	0	0	3	1	0.278	0.3
661	2								1	0	0	1	0	0	1	0	1	5.93	0	0	1	0	1	0	1	20	0	0	0	1	0	3	1	0.2965		0.333333
662	2					1	0	0				0	0	1	1	1	0	4.5	0	1	0	0	1	0	0	30	0	0	1	0	0	1	0	0.225
663	3					1	0	0				0	1	1	1	1	1	4.35	1	0	0	0	0	1	1	30	1	0	0	0	0	8	1	0.2175
664	1					0	1	0				1	1	1	1	0	1	0.7	0	1	0	0	1	0	0	30	0	1	0	0	0	2	1	0.035
665	2					1	0	0				0	0	1	1	0	1	4.46	0	1	0	1	0	0	0	30	0	0	1	0	0	1	0	0.223
666	1								1	0	0	0	1	0	1	0	0	3.52	1	0	0	1	0	0	1	20	0	0	0	0	1	-2	0	0.176		0.1
668	3					1	0	0				1	1	1	1	0	1	4.5	0	0	1	0	1	0	0	30	0	0	0	1	0	1	0	0.225
669	2					1	0	1				0	1	1	0	1	1	5	0	0	1	0	1	0	0	30	0	0	0	0	1	-1	0	0.25
671	2								1	0	0	0	0	0	1	0	0	7.64	1	0	0	1	0	0	1	20	0	0	1	0	0	1	0	0.382		0.15
672	3	0	1	0	0							1	0	0	1	1	0	4	1	0	0	0	0	1	0	10	1	0	0	0	0	0	0	0.2	0.1
675	1	1	1	1	0							0	1	1	0	0	1	5.49	0	1	0	0	0	1	0	10	0	0	1	0	0	0	0	0.2745	0.5
676	3								1	0	0	1	0	0	1	1	0	4.5	1	0	0	1	0	0	1	20	1	0	0	0	0	4	1	0.225		0.15
677	3	0	0	1	0							0	0	0	0	1	0	5	1	0	0	0	1	0	0	10	1	0	0	0	0	2	1	0.25	0.7
679	3					1	0	0				0	0	0	0	0	1	10	1	0	0	1	0	0	0	30	1	0	0	0	0	-3	0	0.5
680	2					1	0	0				0	1	1	1	1	0	7	0	1	0	0	0	1	1	30	0	0	0	0	1	2	1	0.35
681	3								1	1	0	0	1	0	1	0	1	5	0	0	1	0	0	1	0	20	0	0	0	0	1	1	0	0.25
687	1					1	0	0				1	0	0	1	1	1	15.8	1	0	0	0	1	0	0	30	0	0	0	0	1	2	1	0.79
688	1								1	1	0	0	0	1	1	1	1	15.45	0	1	0	0	1	0	0	20	0	0	1	0	0	4	1	0.7725		0.333333
692	1					0	1	0				1	1	0	0	0	1	7.5	0	0	1	0	0	1	0	30	0	0	0	0	1	10	1	0.375
699	1					1	0	0				0	1	0	1	0	1	5.5	0	1	0	1	0	0	0	30	0	0	0	0	1	5	1	0.275
700	3	0	0	1	0							0	1	0	1	1	0	0	0	1	0	0	1	0	1	10	0	0	0	1	0	2	1	0	0
702	3	0	0	1	0							1	1	0	1	0	0	5.25	0	1	0	0	0	1	1	10	0	0	1	0	0	3	1	0.2625	0
703	1	1	0	0	0							1	1	1	0	0	1	1	0	1	0	0	0	1	0	10	1	0	0	0	0	1	0	0.05	1
709	2								1	0	0	0	1	0	1	1	1	6	0	1	0	0	1	0	1	20	0	0	0	0	1	1	0	0.3		0.25
711	3	0	0	1	0							1	1	0	0	1	1	5	1	0	0	0	0	1	1	10	0	1	0	0	0	0	0	0.25	0
712	3								1	1	0	0	1	1	1	0	1	5.5	0	1	0	0	1	0	1	20	0	0	0	0	1	-2	0	0.275		0.333333
715	2					0	1	0				1	1	0	0	1	0	5.45	0	1	0	1	0	0	1	30	0	0	0	0	1	2	1	0.2725
718	3	0	0	1	0							0	1	0	0	1	0	0	1	0	0	0	0	1	0	10	1	0	0	0	0	4	1	0	0
721	1								0	1	0	1	1	1	0	1	1	3	1	0	0	0	1	0	0	20	0	0	0	0	1	3	1	0.15		0.05
722	2								1	0	0	0	1	0	1	0	1	4.59	0	1	0	1	0	0	1	20	0	0	0	1	0	1	0	0.2295		0.15
723	3								1	0	0	0	1	0	1	0	1	0	1	0	0	1	0	0	0	20	0	0	0	0	1	-2	0	0
724	2								1	1	0	0	1	1	1	0	1	5.49	0	0	1	0	1	0	0	20	0	0	0	0	1	-1	0	0.2745		0.05
726	2								1	0	0	0	1	1	1	0	1	6.34	1	0	0	0	1	0	1	20	0	0	0	1	0	-4	0	0.317		0.05
727	3					1	0	0				0	1	1	1	0	1	3	0	0	1	1	0	0	0	30	0	0	1	0	0	4	1	0.15
728	3	0	0	1	0							1	0	1	0	1	0	8	0	1	0	0	0	1	1	10	1	0	0	0	0	2	1	0.4	0.4
729	2								1	0	0	0	1	1	1	0	0	5.25	0	1	0	0	1	0	1	20	0	0	0	0	1	1	0	0.2625		0.25
730	2	0	0	1	0							0	1	0	0	1	0	5.1	0	0	1	0	1	0	1	10	0	0	0	1	0	2	1	0.255	0
731	2					1	0	0				0	1	0	1	0	1	3.8	1	0	0	0	1	0	0	30	0	0	1	0	0	0	0	0.19
732	3	0	1	0	0							1	0	1	1	1	0	5.25	1	0	0	0	0	1	0	10	0	1	0	0	0	3	1	0.2625	0.1
734	2								1	1	0	0	1	1	1	0	0	4.66	1	0	0	1	0	0	0	20	0	0	0	0	1	0	0	0.233		0.1
735	3					1	0	0				0	0	0	0	1	0	15	1	0	0	1	0	0	0	30	1	0	0	0	0	1	0	0.75
736	3					1	0	0				0	1	0	1	0	0	1	0	1	0	1	0	0	0	30	0	0	1	0	0	2	1	0.05
737	1					1	0	0				1	0	1	1	1	1	2	0	1	0	0	0	1	0	30	0	1	0	0	0	0	0	0.1
739	2	1	0	1	0							1	0	1	1	0	0	5.3	1	0	0	0	0	1	1	10	0	1	0	0	0	5	1	0.265	0.1
740	2								1	0	0	1	1	0	1	0	1	2.79	0	0	1	0	0	1	0	20	0	0	0	0	1	2	1	0.1395
741	1								1	1	0	0	1	1	1	1	1	5.5	0	1	0	0	0	1	0	20	0	0	0	0	1	-2	0	0.275		0.15
742	1					1	0	0				0	1	1	1	0	1	1.16	0	1	0	0	0	1	0	30	0	0	0	1	0	-3	0	0.058
743	2	1	0	1	0							0	0	0	0	1	1	1	1	0	0	0	1	0	0	10	0	0	0	1	0	3	1	0.05	0
744	1	0	1	0	0							1	0	1	1	1	1	20	0	1	0	0	1	0	0	10	0	0	0	1	0	4	1	1	0
745	2								1	1	0	0	1	1	1	0	0	5.5	0	1	0	0	0	1	1	20	0	0	0	1	0	-4	0	0.275		0.15
746	3								0	1	0	1	1	1	1	1	0	4.5	1	0	0	0	1	0	0	20	1	0	0	0	0	2	1	0.225		0.1
748	3	0	0	1	0							0	0	0	1	0	0	6.75	0	1	0	1	0	0	1	10	1	0	0	0	0	1	0	0.3375	0.7
749	3								1	0	0	0	0	1	1	0	0	4.99	1	0	0	1	0	0	1	20	0	0	1	0	0	0	0	0.2495		0.15
750	2								1	0	0	1	1	1	1	1	1	5	0	1	0	0	0	1	0	20	0	0	1	0	0	2	1	0.25		0.05
751	3								1	0	0	0	0	0	1	1	0	5.5	1	0	0	1	0	0	1	20	0	1	0	0	0	-1	0	0.275		0.05
752	2	0	0	1	0							1	1	0	1	0	0	5.24	1	0	0	0	1	0	0	10	0	0	1	0	0	1	0	0.262	0
753	2					1	0	0				0	0	1	0	0	0	3.69	1	0	0	1	0	0	1	30	0	0	1	0	0	-1	0	0.1845
754	3								0	1	0	0	1	0	1	0	1	3.79	0	0	1	0	1	0	0	20	0	0	0	1	0	2	1	0.1895
755	1								1	1	0	0	1	0	0	1	1	5.45	1	0	0	0	0	1	1	20	0	0	0	1	0	1	0	0.2725		0.05
756	3	1	0	1	0							0	0	0	1	0	0	9.25	0	1	0	1	0	0	0	10	0	1	0	0	0	1	0	0.4625	0
757	3								1	0	0	0	1	0	0	0	0	3.5	0	0	1	1	0	0	1	20	0	0	0	1	0	0	0	0.175		0.05
758	2								1	0	0	0	0	1	1	0	1	8.51	0	1	0	0	0	1	0	20	0	1	0	0	0	2	1	0.4255		0.333333
761	3								0	0	1	0	1	0	1	0	1	3.7	0	1	0	1	0	0	1	20	0	0	0	1	0	-2	0	0.185		0.1
763	3	0	1	0	0							1	1	1	0	1	0	5.1	0	0	1	0	1	0	0	10	1	0	0	0	0	1	0	0.255	0.2
765	2	0	0	1	0							1	1	1	1	0	0	7	0	1	0	0	0	1	1	10	0	0	0	1	0	1	0	0.35	0.7
767	2								1	1	0	0	0	1	1	0	0	5.45	1	0	0	0	0	1	0	20	0	0	1	0	0	2	1	0.2725		0.05
768	3								0	1	0	1	0	0	1	0	0	8	1	0	0	1	0	0	0	20	1	0	0	0	0	2	1	0.4		0.05
770	3					0	1	0				1	1	0	0	1	1	5.3	1	0	0	0	0	1	0	30	0	1	0	0	0	3	1	0.265
771	1								1	0	0	0	0	0	0	0	1	5.35	1	0	0	1	0	0	0	20	0	0	0	0	1	5	1	0.2675		0.15
773	2								1	0	0	1	1	1	1	0	0	6.75	0	1	0	0	1	0	0	20	0	0	1	0	0	-1	0	0.3375		0.15
774	2	1	0	0	0							0	1	0	1	0	0	7.6	0	1	0	1	0	0	1	10	0	1	0	0	0	2	1	0.38	0.2
782	3	0	0	1	0							1	0	0	0	0	0	13.57	1	0	0	0	0	1	0	10	1	0	0	0	0	2	1	0.6785	0.1
783	3	0	0	1	0							0	1	0	1	1	0	7.4	1	0	0	1	0	0	1	10	0	1	0	0	0	2	1	0.37	0.3
784	2								0	0	1	0	1	0	1	1	1	4.35	1	0	0	1	0	0	0	20	0	0	0	0	1	1	0	0.2175		0.1
785	3								1	0	0	0	0	0	1	1	1	3.5	0	1	0	0	1	0	0	20	0	1	0	0	0	-1	0	0.175		0.15
786	1					1	1	0				0	0	1	0	1	1	2	1	0	0	1	0	0	0	30	0	1	0	0	0	4	1	0.1
787	2								1	1	0	0	1	1	1	0	1	7.5	0	1	0	0	0	1	1	20	0	0	0	0	1	2	1	0.375		0.15
790	2								1	0	0	1	0	1	1	1	1	4	0	1	0	0	1	0	1	20	0	0	0	0	1	2	1	0.2		0.05
791	3					1	1	0				1	0	1	1	0	0	3.5	0	1	0	1	0	0	1	30	0	0	0	0	1	2	1	0.175
793	2					1	0	0				0	1	1	1	0	0	3.5	1	0	0	1	0	0	1	30	0	0	0	0	1	-3	0	0.175
794	2								1	0	0	0	0	0	1	0	0	5.5	1	0	0	1	0	0	1	20	0	0	1	0	0	1	0	0.275		0.2
795	1	1	0	1	0							0	1	1	1	1	0	5.79	1	0	0	0	0	1	1	10	0	0	1	0	0	3	1	0.2895	0
797	1	1	0	0	0							1	0	0	1	0	1	5.25	0	1	0	0	0	1	0	10	0	0	1	0	0	4	1	0.2625	0
798	3	0	0	1	0							1	0	0	1	0	0	5.5	1	0	0	1	0	0	1	10	1	0	0	0	0	2	1	0.275	0
799	1	0	1	1	0							1	1	1	1	0	1	7	1	0	0	0	1	0	0	10	0	0	0	0	1	1	0	0.35	0.1
801	1					0	1	0				1	1	1	1	0	1	7.25	1	0	0	0	1	0	0	30	0	1	0	0	0	4	1	0.3625
802	2	0	0	1	0							1	1	0	1	1	0	5.5	0	1	0	0	1	0	1	10	0	0	0	0	1	2	1	0.275	0
804	3								1	0	1	0	1	1	1	0	1	5.2	0	0	1	1	0	0	1	20	0	0	1	0	0	-1	0	0.26
805	3								1	0	0	0	1	0	1	0	1	3.9	0	1	0	1	0	0	0	20	0	0	0	0	1	-3	0	0.195		0.05
807	2								1	0	0	0	1	0	1	1	0	4.35	0	1	0	0	1	0	0	20	0	1	0	0	0	5	1	0.2175		0.15
809	3								1	0	0	0	1	1	1	0	1	4.99	0	0	1	1	0	0	0	20	0	0	0	0	1	2	1	0.2495		0.05
810	3	0	0	1	0							1	1	1	1	1	1	8	0	1	0	0	0	1	0	10	1	0	0	0	0	3	1	0.4	0
811	3								0	1	0	0	1	1	0	1	1	4.65	0	1	0	0	0	1	1	20	0	0	1	0	0	-1	0	0.2325		0.25
812	3	1	0	0	0							0	1	0	0	0	0	5.5	1	0	0	0	1	0	1	10	1	0	0	0	0	3	1	0.275	0.4
814	3								1	1	0	0	0	0	1	0	0	5.48	1	0	0	0	1	0	0	20	0	0	1	0	0	-2	0	0.274		0.25
815	3	0	0	1	0							0	0	0	0	0	0	9.5	1	0	0	0	0	1	1	10	1	0	0	0	0	1	0	0.475	0.4
817	3	1	0	1	0							1	1	1	1	1	0	7.5	0	0	1	0	0	1	1	10	0	0	0	0	1	2	1	0.375	0
819	2					1	1	0				0	1	1	1	1	1	5.05	0	1	0	0	0	1	1	30	0	0	0	0	1	0	0	0.2525
820	3								1	0	0	1	0	1	1	0	0	5.45	0	1	0	0	1	0	0	20	0	1	0	0	0	7	1	0.2725		0.15
821	3								1	0	0	1	0	0	1	1	0	5.25	0	1	0	0	1	0	0	20	0	0	1	0	0	1	0	0.2625		0.05
822	3					1	1	0				1	0	0	1	1	0	5	1	0	0	0	1	0	1	30	1	0	0	0	0	6	1	0.25
823	3	0	0	1	0							0	0	0	0	1	0	4.95	1	0	0	0	1	0	1	10	1	0	0	0	0	5	1	0.2475	0.2
824	3	0	0	1	0							1	0	1	1	1	1	10	0	1	0	0	0	1	0	10	0	1	0	0	0	5	1	0.5	0.2
825	2					0	1	0				1	1	1	1	0	1	7.5	0	1	0	0	0	1	1	30	0	0	0	0	1	2	1	0.375
826	3	1	0	1	0							1	0	0	1	0	0	10.43	1	0	0	0	0	1	1	10	1	0	0	0	0	4	1	0.5215	0.1
827	3					1	0	0				0	1	1	1	0	1	8.69	0	1	0	1	0	0	1	30	0	0	1	0	0	-2	0	0.4345
829	2								0	0	1	0	1	0	1	1	0	1.5	0	1	0	1	0	0	1	20	0	0	0	0	1	2	1	0.075		0.05
830	2								0	1	0	0	1	0	1	0	0	3.89	0	1	0	0	1	0	1	20	0	0	1	0	0	4	1	0.1945		0.1
831	3	0	0	1	0							1	0	1	0	1	0	5	0	1	0	0	0	1	1	10	1	0	0	0	0	1	0	0.25	0.1
832	1	0	0	1	0							1	1	0	0	1	1	3.5	1	0	0	0	1	0	0	10	0	0	0	1	0	9	1	0.175	0
833	3	0	0	1	0							0	1	0	1	1	0	0	1	0	0	0	1	0	0	10	1	0	0	0	0	-4	0	0	0
834	3	1	1	0	0							0	0	1	1	0	0	6.5	0	1	0	0	0	1	0	10	0	1	0	0	0	-2	0	0.325	0.1
835	3								0	1	0	0	1	1	1	0	1	4.78	0	1	0	0	0	1	0	20	0	0	0	0	1	0	0	0.239		0.1
836	2								1	1	0	0	1	1	1	0	0	4.9	0	1	0	0	0	1	1	20	0	0	0	1	0	-1	0	0.245		0.05
837	1								0	0	1	1	1	1	1	0	1	7.5	0	0	1	0	0	1	0	20	0	0	0	0	1	0	0	0.375		0.15
838	2					1	0	0				0	1	1	1	0	1	5	1	0	0	1	0	0	0	30	0	0	0	0	1	-1	0	0.25
839	3	0	0	0	1							0	0	0	1	1	1	8	1	0	0	0	1	0	0	10	1	0	0	0	0	-5	0	0.4	0.4
840	1	0	0	1	0							0	1	0	1	0	0	4.86	0	1	0	1	0	0	1	10	0	0	0	0	1	-4	0	0.243	0.4
841	3	0	0	1	0							0	0	1	0	1	0	6	1	0	0	0	1	0	1	10	0	1	0	0	0	2	1	0.3	1
842	3					1	0	0				1	0	0	1	1	1	4	1	0	0	0	1	0	0	30	0	0	0	0	1	1	0	0.2
843	2								1	1	0	0	1	0	1	0	1	6.05	0	1	0	1	0	0	0	20	0	0	1	0	0	2	1	0.3025		0.15
850	1	1	0	0	0							1	0	1	1	1	1	5.6	1	0	0	0	0	1	0	10	0	0	1	0	0	5	1	0.28	1
851	1	1	0	0	0							1	0	1	1	1	1	3.08	1	0	0	0	0	1	0	10	0	0	1	0	0	5	1	0.154	1
854	3	0	0	1	0							0	0	0	1	0	0	8.5	0	1	0	1	0	0	0	10	1	0	0	0	0	-1	0	0.425	0.9
855	3					1	1	0				0	1	1	1	0	1	1.5	0	0	1	0	1	0	0	30	0	0	0	1	0	-1	0	0.075
856	2					0	1	0				1	0	0	0	1	1	1.02	0	1	0	0	1	0	0	30	0	0	0	1	0	3	1	0.051
858	3	0	0	1	0							1	0	0	1	0	0	4.25	1	0	0	0	1	0	1	10	1	0	0	0	0	3	1	0.2125	0
860	3					1	0	0				1	1	0	1	0	1	14.2	0	1	0	0	0	1	0	30	0	0	0	0	1	-3	0	0.71
862	2								1	0	0	0	0	1	1	0	0	5.35	0	1	0	0	1	0	1	20	0	0	0	1	0	0	0	0.2675		0.05
864	3								0	1	0	1	1	1	1	0	1	1	0	1	0	0	1	0	0	20	0	0	0	0	1	3	1	0.05		0.2
872	1								1	0	0	0	1	0	0	0	1	6	0	1	0	1	0	0	1	20	0	0	0	0	1	3	1	0.3
873	3								0	0	1	1	0	0	0	0	0	1.01	1	0	0	1	0	0	0	20	1	0	0	0	0	0	0	0.0505		0.2
874	2								1	0	0	1	1	1	1	0	1	5.99	0	1	0	0	1	0	1	20	0	0	0	0	1	1	0	0.2995		0.2
877	1	1	0	0	0							1	0	1	1	1	1	4.06	1	0	0	0	0	1	0	10	0	0	1	0	0	5	1	0.203	1
879	1					0	1	0				1	1	0	0	1	0	2.01	0	1	0	0	1	0	0	30	0	0	0	0	1	4	1	0.1005
882	3								1	1	0	1	0	0	1	1	0	4.2	1	0	0	0	0	1	1	20	1	0	0	0	0	2	1	0.21		0.15
883	2	1	0	1	0							0	0	0	0	0	0	6.35	0	0	1	0	1	0	1	10	0	0	1	0	0	0	0	0.3175	0.2
889	3					1	0	0				0	0	0	1	1	0	6.25	1	0	0	0	1	0	1	30	1	0	0	0	0	0	0	0.3125
890	3					1	0	0				0	0	1	1	1	0	7.5	0	1	0	0	0	1	1	30	0	1	0	0	0	0	0	0.375
891	3					1	0	0				1	1	0	1	0	1	2.5	0	1	0	1	0	0	1	30	0	0	0	0	1	-4	0	0.125
896	3	1	0	1	0							0	1	0	1	1	0	5	1	0	0	0	1	0	1	10	1	0	0	0	0	1	0	0.25	0.5
897	2	0	0	1	0							1	0	1	1	0	0	3.89	0	0	1	0	1	0	0	10	0	0	0	1	0	2	1	0.1945	0
898	2					1	0	0				1	0	0	1	0	1	5.75	1	0	0	1	0	0	0	30	1	0	0	0	0	-4	0	0.2875
900	3	0	1	1	0							0	1	1	1	1	0	2.5	1	0	0	0	1	0	0	10	0	0	1	0	0	-2	0	0.125	0
901	3	1	1	1	0							1	0	0	1	1	1	6.8	1	0	0	1	0	0	0	10	1	0	0	0	0	4	1	0.34	0.2
902	1					1	0	0				1	0	0	1	1	1	2.05	1	0	0	0	1	0	0	30	0	0	0	0	1	5	1	0.1025
903	3					1	0	0				0	1	0	1	0	1	3.65	0	0	1	1	0	0	0	30	0	0	0	1	0	2	1	0.1825
904	3					1	0	0				0	1	0	1	0	0	9.25	1	0	0	1	0	0	0	30	0	1	0	0	0	2	1	0.4625
908	1	1	0	0	0							1	1	0	1	0	0	7.62	0	1	0	0	1	0	1	10	0	0	0	0	1	-2	0	0.381	0
909	1					0	1	0				0	1	0	1	0	1	4.15	0	1	0	1	0	0	1	30	0	0	0	0	1	0	0	0.2075
910	3					1	0	0				0	1	0	1	1	0	4.6	0	0	1	0	0	1	1	30	0	0	0	0	1	0	0	0.23
928	1								0	1	0	0	1	0	1	1	1	4.8	0	1	0	0	1	0	0	20	0	0	0	1	0	1	0	0.24		0.2
932	1								0	1	0	1	0	0	1	1	1	4	0	1	0	0	1	0	0	20	0	0	0	0	1	6	1	0.2		0.05
950	3					1	1	0				0	1	1	1	1	0	6.5	0	1	0	0	1	0	1	30	0	0	0	0	1	2	1	0.325
951	2								1	0	0	0	1	0	1	0	0	4.2	0	0	1	1	0	0	1	20	0	0	0	0	1	0	0	0.21		0.05
963	3								1	1	0	0	1	0	1	0	0	1	1	0	0	1	0	0	0	20	0	0	0	0	1	3	1	0.05
969	3	1	1	1	0							1	1	1	1	1	1	8.5	1	0	0	0	1	0	1	10	0	0	1	0	0	0	0	0.425	0.4
970	2	1	0	1	0							1	1	0	1	1	1	5.25	0	1	0	0	1	0	1	10	0	0	1	0	0	-1	0	0.2625	0
971	3					1	0	0				0	0	1	1	1	0	8.5	0	0	1	0	0	1	1	30	0	1	0	0	0	5	1	0.425
972	3	0	0	1	0							0	1	0	1	1	0	5.18	0	0	1	0	1	0	1	10	0	1	0	0	0	5	1	0.259	0.1
973	2								1	0	0	0	1	1	1	0	0	4.5	0	1	0	0	1	0	1	20	0	0	0	0	1	-3	0	0.225		0.1
974	1	0	0	1	0							1	0	0	1	0	0	3.9	1	0	0	1	0	0	1	10	0	0	0	1	0	5	1	0.195	0
975	3					1	0	0				0	1	0	1	1	0	3.21	0	0	1	0	0	1	0	30	0	0	0	0	1	0	0	0.1605
976	3	0	0	1	0							0	0	0	0	1	1	20	0	1	0	0	0	1	0	10	0	1	0	0	0	6	1	1	0
977	2					1	1	0				0	1	0	1	0	1	3.49	1	0	0	1	0	0	0	30	0	0	1	0	0	-5	0	0.1745
978	2								1	0	0	1	1	0	1	0	1	5.51	1	0	0	1	0	0	1	20	0	0	0	1	0	-3	0	0.2755		0.1
979	3								0	1	0	0	0	0	0	0	1	5.5	1	0	0	1	0	0	0	20	1	0	0	0	0	1	0	0.275		0.1
981	3								1	0	0	1	0	0	0	1	0	5.4	1	0	0	0	0	1	1	20	1	0	0	0	0	-1	0	0.27		0.05
989	2								1	0	0	1	0	0	1	1	0	6	0	0	1	1	0	0	0	20	0	0	0	1	0	0	0	0.3
994	2	1	0	0	0							1	0	0	1	1	1	5.45	1	0	0	0	0	1	0	10	0	0	0	1	0	3	1	0.2725	0.1
999	1					1	1	0				1	1	1	0	1	1	2.1	1	0	0	0	0	1	0	30	0	1	0	0	0	3	1	0.105
1000	2					1	0	0				0	1	0	1	0	0	4.98	0	1	0	1	0	0	1	30	0	0	0	1	0	-2	0	0.249
1001	2					1	0	0				1	0	0	1	1	1	7.5	1	0	0	0	1	0	0	30	1	0	0	0	0	-1	0	0.375
1010	3								1	0	0	1	0	0	1	0	1	1.7	0	0	1	1	0	0	0	20	0	0	0	0	1	2	1	0.085		0.05
1012	2								1	0	0	0	1	0	1	1	0	5.75	0	0	1	0	0	1	1	20	0	0	1	0	0	3	1	0.2875		0.333333
1013	2					1	0	0				0	1	0	1	1	1	4.95	0	0	1	0	1	0	0	30	0	0	0	0	1	-2	0	0.2475
1027	1	1	0	0	0							0	1	1	0	1	1	2	1	0	0	1	0	0	0	10	0	1	0	0	0	3	1	0.1	0.3
1035	2					1	0	0				0	1	0	1	0	1	6.75	1	0	0	0	1	0	0	30	0	0	0	0	1	-4	0	0.3375
1036	1	1	0	1	0							0	1	1	1	0	0	4.25	1	0	0	1	0	0	1	10	0	0	0	1	0	-1	0	0.2125	0
1037	2								1	0	0	1	1	0	0	0	1	8	1	0	0	1	0	0	0	20	0	1	0	0	0	1	0	0.4		0.2
1039	3								0	1	0	0	1	0	1	1	0	5.75	1	0	0	0	1	0	1	20	0	1	0	0	0	2	1	0.2875		0.2
1040	2								1	0	1	0	1	0	1	1	0	7.5	1	0	0	0	1	0	1	20	0	0	1	0	0	0	0	0.375		0.333333
1042	3	0	0	1	0							0	0	0	1	1	0	5	1	0	0	0	1	0	1	10	1	0	0	0	0	-2	0	0.25	0.2
1046	2					1	0	0				1	1	0	0	0	1	5.4	1	0	0	0	1	0	0	30	0	1	0	0	0	1	0	0.27
1049	3								1	0	0	0	1	0	1	1	1	5.32	1	0	0	0	1	0	0	20	1	0	0	0	0	-2	0	0.266		0.2
1051	2								0	1	0	1	0	0	1	0	0	4.88	1	0	0	1	0	0	0	20	0	0	1	0	0	1	0	0.244		0.2
1052	2								1	1	0	0	0	1	1	0	0	5	1	0	0	0	1	0	1	20	0	1	0	0	0	-3	0	0.25		0.1
1055	2								1	0	0	1	0	1	0	1	1	5.99	1	0	0	1	0	0	1	20	0	1	0	0	0	1	0	0.2995		0.25
1056	1								1	0	0	1	1	1	1	0	0	10	0	0	1	0	1	0	1	20	0	0	0	1	0	3	1	0.5		0.1
1058	3	0	1	1	0							0	1	0	1	0	0	5.25	1	0	0	1	0	0	0	10	0	0	0	1	0	-2	0	0.2625	0
1061	3	1	0	0	0							0	0	0	1	1	0	4.8	1	0	0	0	0	1	1	10	0	1	0	0	0	2	1	0.24	0
1062	3	0	0	1	0							0	0	1	0	0	0	5.7	0	1	0	1	0	0	1	10	1	0	0	0	0	0	0	0.285	0.3
1063	2	1	1	1	0							0	1	0	1	0	0	4.59	0	1	0	0	1	0	1	10	0	0	0	1	0	0	0	0.2295	0.1
1064	3	0	0	1	0							1	0	0	0	1	0	6.5	1	0	0	1	0	0	0	10	1	0	0	0	0	4	1	0.325	0.3
1065	3	0	1	1	0							1	0	1	1	1	0	1	1	0	0	1	0	0	1	10	1	0	0	0	0	6	1	0.05	0.9
